# Supplementary material for: A “Qualitative–Pharmacological–Correlation–Molecular” Integrated Workflow Reveals HIF-1α–Relevant Anti-Hypoxia Metabolites in Rhodiola Species
Source: Int J Mol Sci. 2026 Feb 26;27(5):2203. doi: 10.3390/ijms27052203 (PMC12984455; doi:10.3390/ijms27052203)
Supplement: Supplementary file 1 [file ijms-27-02203-s001.zip]

Archive with 180 entries (178 files):
- ijms-4070482 Supplementary/
- ijms-4070482 Supplementary/ijms-4070482 Table S1.docx
- ijms-4070482 Supplementary/Metabolite List Identified by LC-MS_MS from Rhodiola Species/
- ijms-4070482 Supplementary/Metabolite List Identified by LC-MS_MS from Rhodiola Species/.DS_Store
- ijms-4070482 Supplementary/Metabolite List Identified by LC-MS_MS from Rhodiola Species/1.png
- ijms-4070482 Supplementary/Metabolite List Identified by LC-MS_MS from Rhodiola Species/10.png
- ijms-4070482 Supplementary/Metabolite List Identified by LC-MS_MS from Rhodiola Species/100.png
- ijms-4070482 Supplementary/Metabolite List Identified by LC-MS_MS from Rhodiola Species/101.png
- ijms-4070482 Supplementary/Metabolite List Identified by LC-MS_MS from Rhodiola Species/102.png
- ijms-4070482 Supplementary/Metabolite List Identified by LC-MS_MS from Rhodiola Species/103.png
- ijms-4070482 Supplementary/Metabolite List Identified by LC-MS_MS from Rhodiola Species/104.png
- ijms-4070482 Supplementary/Metabolite List Identified by LC-MS_MS from Rhodiola Species/105.png
- ijms-4070482 Supplementary/Metabolite List Identified by LC-MS_MS from Rhodiola Species/106.png
- ijms-4070482 Supplementary/Metabolite List Identified by LC-MS_MS from Rhodiola Species/107.png
- ijms-4070482 Supplementary/Metabolite List Identified by LC-MS_MS from Rhodiola Species/108.png
- ijms-4070482 Supplementary/Metabolite List Identified by LC-MS_MS from Rhodiola Species/109.png
- ijms-4070482 Supplementary/Metabolite List Identified by LC-MS_MS from Rhodiola Species/11.png
- ijms-4070482 Supplementary/Metabolite List Identified by LC-MS_MS from Rhodiola Species/110.png
- ijms-4070482 Supplementary/Metabolite List Identified by LC-MS_MS from Rhodiola Species/111.png
- ijms-4070482 Supplementary/Metabolite List Identified by LC-MS_MS from Rhodiola Species/112.png
- ijms-4070482 Supplementary/Metabolite List Identified by LC-MS_MS from Rhodiola Species/113.png
- ijms-4070482 Supplementary/Metabolite List Identified by LC-MS_MS from Rhodiola Species/114.png
- ijms-4070482 Supplementary/Metabolite List Identified by LC-MS_MS from Rhodiola Species/115.png
- ijms-4070482 Supplementary/Metabolite List Identified by LC-MS_MS from Rhodiola Species/116.png
- ijms-4070482 Supplementary/Metabolite List Identified by LC-MS_MS from Rhodiola Species/117.png
- ijms-4070482 Supplementary/Metabolite List Identified by LC-MS_MS from Rhodiola Species/118.png
- ijms-4070482 Supplementary/Metabolite List Identified by LC-MS_MS from Rhodiola Species/119.png
- ijms-4070482 Supplementary/Metabolite List Identified by LC-MS_MS from Rhodiola Species/12.png
- ijms-4070482 Supplementary/Metabolite List Identified by LC-MS_MS from Rhodiola Species/120.png
- ijms-4070482 Supplementary/Metabolite List Identified by LC-MS_MS from Rhodiola Species/121.png
- ijms-4070482 Supplementary/Metabolite List Identified by LC-MS_MS from Rhodiola Species/122.png
- ijms-4070482 Supplementary/Metabolite List Identified by LC-MS_MS from Rhodiola Species/123.png
- ijms-4070482 Supplementary/Metabolite List Identified by LC-MS_MS from Rhodiola Species/124.png
- ijms-4070482 Supplementary/Metabolite List Identified by LC-MS_MS from Rhodiola Species/125.png
- ijms-4070482 Supplementary/Metabolite List Identified by LC-MS_MS from Rhodiola Species/126.png
- ijms-4070482 Supplementary/Metabolite List Identified by LC-MS_MS from Rhodiola Species/127.png
- ijms-4070482 Supplementary/Metabolite List Identified by LC-MS_MS from Rhodiola Species/128.png
- ijms-4070482 Supplementary/Metabolite List Identified by LC-MS_MS from Rhodiola Species/129.png
- ijms-4070482 Supplementary/Metabolite List Identified by LC-MS_MS from Rhodiola Species/13.png
- ijms-4070482 Supplementary/Metabolite List Identified by LC-MS_MS from Rhodiola Species/130.png
- ijms-4070482 Supplementary/Metabolite List Identified by LC-MS_MS from Rhodiola Species/131.png
- ijms-4070482 Supplementary/Metabolite List Identified by LC-MS_MS from Rhodiola Species/132.png
- ijms-4070482 Supplementary/Metabolite List Identified by LC-MS_MS from Rhodiola Species/133.png
- ijms-4070482 Supplementary/Metabolite List Identified by LC-MS_MS from Rhodiola Species/134.png
- ijms-4070482 Supplementary/Metabolite List Identified by LC-MS_MS from Rhodiola Species/135.png
- ijms-4070482 Supplementary/Metabolite List Identified by LC-MS_MS from Rhodiola Species/136.png
- ijms-4070482 Supplementary/Metabolite List Identified by LC-MS_MS from Rhodiola Species/137.png
- ijms-4070482 Supplementary/Metabolite List Identified by LC-MS_MS from Rhodiola Species/138.png
- ijms-4070482 Supplementary/Metabolite List Identified by LC-MS_MS from Rhodiola Species/139.png
- ijms-4070482 Supplementary/Metabolite List Identified by LC-MS_MS from Rhodiola Species/14.png
- ijms-4070482 Supplementary/Metabolite List Identified by LC-MS_MS from Rhodiola Species/140.png
- ijms-4070482 Supplementary/Metabolite List Identified by LC-MS_MS from Rhodiola Species/141.png
- ijms-4070482 Supplementary/Metabolite List Identified by LC-MS_MS from Rhodiola Species/142.png
- ijms-4070482 Supplementary/Metabolite List Identified by LC-MS_MS from Rhodiola Species/143.png
- ijms-4070482 Supplementary/Metabolite List Identified by LC-MS_MS from Rhodiola Species/144.png
- ijms-4070482 Supplementary/Metabolite List Identified by LC-MS_MS from Rhodiola Species/145.png
- ijms-4070482 Supplementary/Metabolite List Identified by LC-MS_MS from Rhodiola Species/146.png
- ijms-4070482 Supplementary/Metabolite List Identified by LC-MS_MS from Rhodiola Species/147.png
- ijms-4070482 Supplementary/Metabolite List Identified by LC-MS_MS from Rhodiola Species/148.png
- ijms-4070482 Supplementary/Metabolite List Identified by LC-MS_MS from Rhodiola Species/149.png
- ijms-4070482 Supplementary/Metabolite List Identified by LC-MS_MS from Rhodiola Species/15.png
- ijms-4070482 Supplementary/Metabolite List Identified by LC-MS_MS from Rhodiola Species/150.png
- ijms-4070482 Supplementary/Metabolite List Identified by LC-MS_MS from Rhodiola Species/151.png
- ijms-4070482 Supplementary/Metabolite List Identified by LC-MS_MS from Rhodiola Species/152.png
- ijms-4070482 Supplementary/Metabolite List Identified by LC-MS_MS from Rhodiola Species/153.png
- ijms-4070482 Supplementary/Metabolite List Identified by LC-MS_MS from Rhodiola Species/154.png
- ijms-4070482 Supplementary/Metabolite List Identified by LC-MS_MS from Rhodiola Species/155.png
- ijms-4070482 Supplementary/Metabolite List Identified by LC-MS_MS from Rhodiola Species/156.png
- ijms-4070482 Supplementary/Metabolite List Identified by LC-MS_MS from Rhodiola Species/157.png
- ijms-4070482 Supplementary/Metabolite List Identified by LC-MS_MS from Rhodiola Species/158.png
- ijms-4070482 Supplementary/Metabolite List Identified by LC-MS_MS from Rhodiola Species/159.png
- ijms-4070482 Supplementary/Metabolite List Identified by LC-MS_MS from Rhodiola Species/16.png
- ijms-4070482 Supplementary/Metabolite List Identified by LC-MS_MS from Rhodiola Species/160.png
- ijms-4070482 Supplementary/Metabolite List Identified by LC-MS_MS from Rhodiola Species/161.png
- ijms-4070482 Supplementary/Metabolite List Identified by LC-MS_MS from Rhodiola Species/162.png
- ijms-4070482 Supplementary/Metabolite List Identified by LC-MS_MS from Rhodiola Species/163.png
- ijms-4070482 Supplementary/Metabolite List Identified by LC-MS_MS from Rhodiola Species/164.png
- ijms-4070482 Supplementary/Metabolite List Identified by LC-MS_MS from Rhodiola Species/165.png
- ijms-4070482 Supplementary/Metabolite List Identified by LC-MS_MS from Rhodiola Species/166.png
- ijms-4070482 Supplementary/Metabolite List Identified by LC-MS_MS from Rhodiola Species/167.png
- ijms-4070482 Supplementary/Metabolite List Identified by LC-MS_MS from Rhodiola Species/168.png
- ijms-4070482 Supplementary/Metabolite List Identified by LC-MS_MS from Rhodiola Species/169.png
- ijms-4070482 Supplementary/Metabolite List Identified by LC-MS_MS from Rhodiola Species/17.png
- ijms-4070482 Supplementary/Metabolite List Identified by LC-MS_MS from Rhodiola Species/170.png
- ijms-4070482 Supplementary/Metabolite List Identified by LC-MS_MS from Rhodiola Species/171.png
- ijms-4070482 Supplementary/Metabolite List Identified by LC-MS_MS from Rhodiola Species/172.png
- ijms-4070482 Supplementary/Metabolite List Identified by LC-MS_MS from Rhodiola Species/173.png
- ijms-4070482 Supplementary/Metabolite List Identified by LC-MS_MS from Rhodiola Species/174.png
- ijms-4070482 Supplementary/Metabolite List Identified by LC-MS_MS from Rhodiola Species/175.png
- ijms-4070482 Supplementary/Metabolite List Identified by LC-MS_MS from Rhodiola Species/18.png
- ijms-4070482 Supplementary/Metabolite List Identified by LC-MS_MS from Rhodiola Species/19.png
- ijms-4070482 Supplementary/Metabolite List Identified by LC-MS_MS from Rhodiola Species/2.png
- ijms-4070482 Supplementary/Metabolite List Identified by LC-MS_MS from Rhodiola Species/20.png
- ijms-4070482 Supplementary/Metabolite List Identified by LC-MS_MS from Rhodiola Species/21.png
- ijms-4070482 Supplementary/Metabolite List Identified by LC-MS_MS from Rhodiola Species/22.png
- ijms-4070482 Supplementary/Metabolite List Identified by LC-MS_MS from Rhodiola Species/23.png
- ijms-4070482 Supplementary/Metabolite List Identified by LC-MS_MS from Rhodiola Species/24.png
- ijms-4070482 Supplementary/Metabolite List Identified by LC-MS_MS from Rhodiola Species/25.png
- ijms-4070482 Supplementary/Metabolite List Identified by LC-MS_MS from Rhodiola Species/26.png
- ijms-4070482 Supplementary/Metabolite List Identified by LC-MS_MS from Rhodiola Species/27.png
- ijms-4070482 Supplementary/Metabolite List Identified by LC-MS_MS from Rhodiola Species/28.png
- ijms-4070482 Supplementary/Metabolite List Identified by LC-MS_MS from Rhodiola Species/29.png
- ijms-4070482 Supplementary/Metabolite List Identified by LC-MS_MS from Rhodiola Species/3.png
- ijms-4070482 Supplementary/Metabolite List Identified by LC-MS_MS from Rhodiola Species/30.png
- ijms-4070482 Supplementary/Metabolite List Identified by LC-MS_MS from Rhodiola Species/31.png
- ijms-4070482 Supplementary/Metabolite List Identified by LC-MS_MS from Rhodiola Species/32.png
- ijms-4070482 Supplementary/Metabolite List Identified by LC-MS_MS from Rhodiola Species/33.png
- ijms-4070482 Supplementary/Metabolite List Identified by LC-MS_MS from Rhodiola Species/34.png
- ijms-4070482 Supplementary/Metabolite List Identified by LC-MS_MS from Rhodiola Species/35.png
- ijms-4070482 Supplementary/Metabolite List Identified by LC-MS_MS from Rhodiola Species/36.png
- ijms-4070482 Supplementary/Metabolite List Identified by LC-MS_MS from Rhodiola Species/37.png
- ijms-4070482 Supplementary/Metabolite List Identified by LC-MS_MS from Rhodiola Species/38.png
- ijms-4070482 Supplementary/Metabolite List Identified by LC-MS_MS from Rhodiola Species/39.png
- ijms-4070482 Supplementary/Metabolite List Identified by LC-MS_MS from Rhodiola Species/4.png
- ijms-4070482 Supplementary/Metabolite List Identified by LC-MS_MS from Rhodiola Species/40.png
- ijms-4070482 Supplementary/Metabolite List Identified by LC-MS_MS from Rhodiola Species/41.png
- ijms-4070482 Supplementary/Metabolite List Identified by LC-MS_MS from Rhodiola Species/42.png
- ijms-4070482 Supplementary/Metabolite List Identified by LC-MS_MS from Rhodiola Species/43.png
- ijms-4070482 Supplementary/Metabolite List Identified by LC-MS_MS from Rhodiola Species/44.png
- ijms-4070482 Supplementary/Metabolite List Identified by LC-MS_MS from Rhodiola Species/45.png
- ijms-4070482 Supplementary/Metabolite List Identified by LC-MS_MS from Rhodiola Species/46.png
- ijms-4070482 Supplementary/Metabolite List Identified by LC-MS_MS from Rhodiola Species/47.png
- ijms-4070482 Supplementary/Metabolite List Identified by LC-MS_MS from Rhodiola Species/48.png
- ijms-4070482 Supplementary/Metabolite List Identified by LC-MS_MS from Rhodiola Species/49.png
- ijms-4070482 Supplementary/Metabolite List Identified by LC-MS_MS from Rhodiola Species/5.png
- ijms-4070482 Supplementary/Metabolite List Identified by LC-MS_MS from Rhodiola Species/50.png
- ijms-4070482 Supplementary/Metabolite List Identified by LC-MS_MS from Rhodiola Species/51.png
- ijms-4070482 Supplementary/Metabolite List Identified by LC-MS_MS from Rhodiola Species/52.png
- ijms-4070482 Supplementary/Metabolite List Identified by LC-MS_MS from Rhodiola Species/53.png
- ijms-4070482 Supplementary/Metabolite List Identified by LC-MS_MS from Rhodiola Species/54.png
- ijms-4070482 Supplementary/Metabolite List Identified by LC-MS_MS from Rhodiola Species/55.png
- ijms-4070482 Supplementary/Metabolite List Identified by LC-MS_MS from Rhodiola Species/56.png
- ijms-4070482 Supplementary/Metabolite List Identified by LC-MS_MS from Rhodiola Species/57.png
- ijms-4070482 Supplementary/Metabolite List Identified by LC-MS_MS from Rhodiola Species/58.png
- ijms-4070482 Supplementary/Metabolite List Identified by LC-MS_MS from Rhodiola Species/59.png
- ijms-4070482 Supplementary/Metabolite List Identified by LC-MS_MS from Rhodiola Species/6.png
- ijms-4070482 Supplementary/Metabolite List Identified by LC-MS_MS from Rhodiola Species/60.png
- ijms-4070482 Supplementary/Metabolite List Identified by LC-MS_MS from Rhodiola Species/61.png
- ijms-4070482 Supplementary/Metabolite List Identified by LC-MS_MS from Rhodiola Species/62.png
- ijms-4070482 Supplementary/Metabolite List Identified by LC-MS_MS from Rhodiola Species/63.png
- ijms-4070482 Supplementary/Metabolite List Identified by LC-MS_MS from Rhodiola Species/64.png
- ijms-4070482 Supplementary/Metabolite List Identified by LC-MS_MS from Rhodiola Species/65.png
- ijms-4070482 Supplementary/Metabolite List Identified by LC-MS_MS from Rhodiola Species/66.png
- ijms-4070482 Supplementary/Metabolite List Identified by LC-MS_MS from Rhodiola Species/67.png
- ijms-4070482 Supplementary/Metabolite List Identified by LC-MS_MS from Rhodiola Species/68.png
- ijms-4070482 Supplementary/Metabolite List Identified by LC-MS_MS from Rhodiola Species/69.png
- ijms-4070482 Supplementary/Metabolite List Identified by LC-MS_MS from Rhodiola Species/7.png
- ijms-4070482 Supplementary/Metabolite List Identified by LC-MS_MS from Rhodiola Species/70.png
- ijms-4070482 Supplementary/Metabolite List Identified by LC-MS_MS from Rhodiola Species/71.png
- ijms-4070482 Supplementary/Metabolite List Identified by LC-MS_MS from Rhodiola Species/72.png
- ijms-4070482 Supplementary/Metabolite List Identified by LC-MS_MS from Rhodiola Species/73.png
- ijms-4070482 Supplementary/Metabolite List Identified by LC-MS_MS from Rhodiola Species/74.png
- ijms-4070482 Supplementary/Metabolite List Identified by LC-MS_MS from Rhodiola Species/75.png
- ijms-4070482 Supplementary/Metabolite List Identified by LC-MS_MS from Rhodiola Species/76.png
- ijms-4070482 Supplementary/Metabolite List Identified by LC-MS_MS from Rhodiola Species/77.png
- ijms-4070482 Supplementary/Metabolite List Identified by LC-MS_MS from Rhodiola Species/78.png
- ijms-4070482 Supplementary/Metabolite List Identified by LC-MS_MS from Rhodiola Species/79.png
- ijms-4070482 Supplementary/Metabolite List Identified by LC-MS_MS from Rhodiola Species/8.png
- ijms-4070482 Supplementary/Metabolite List Identified by LC-MS_MS from Rhodiola Species/80.png
- ijms-4070482 Supplementary/Metabolite List Identified by LC-MS_MS from Rhodiola Species/81.png
- ijms-4070482 Supplementary/Metabolite List Identified by LC-MS_MS from Rhodiola Species/82.png
- ijms-4070482 Supplementary/Metabolite List Identified by LC-MS_MS from Rhodiola Species/83.png
- ijms-4070482 Supplementary/Metabolite List Identified by LC-MS_MS from Rhodiola Species/84.png
- ijms-4070482 Supplementary/Metabolite List Identified by LC-MS_MS from Rhodiola Species/85.png
- ijms-4070482 Supplementary/Metabolite List Identified by LC-MS_MS from Rhodiola Species/86.png
- ijms-4070482 Supplementary/Metabolite List Identified by LC-MS_MS from Rhodiola Species/87.png
- ijms-4070482 Supplementary/Metabolite List Identified by LC-MS_MS from Rhodiola Species/88.png
- ijms-4070482 Supplementary/Metabolite List Identified by LC-MS_MS from Rhodiola Species/89.png
- ijms-4070482 Supplementary/Metabolite List Identified by LC-MS_MS from Rhodiola Species/9.png
- ijms-4070482 Supplementary/Metabolite List Identified by LC-MS_MS from Rhodiola Species/90.png
- ijms-4070482 Supplementary/Metabolite List Identified by LC-MS_MS from Rhodiola Species/91.png
- ijms-4070482 Supplementary/Metabolite List Identified by LC-MS_MS from Rhodiola Species/92.png
- ijms-4070482 Supplementary/Metabolite List Identified by LC-MS_MS from Rhodiola Species/93.png
- ijms-4070482 Supplementary/Metabolite List Identified by LC-MS_MS from Rhodiola Species/94.png
- ijms-4070482 Supplementary/Metabolite List Identified by LC-MS_MS from Rhodiola Species/95.png
- ijms-4070482 Supplementary/Metabolite List Identified by LC-MS_MS from Rhodiola Species/96.png
- ijms-4070482 Supplementary/Metabolite List Identified by LC-MS_MS from Rhodiola Species/97.png
- ijms-4070482 Supplementary/Metabolite List Identified by LC-MS_MS from Rhodiola Species/98.png
- ijms-4070482 Supplementary/Metabolite List Identified by LC-MS_MS from Rhodiola Species/99.png
- ijms-4070482 Table S1.pdf
